# Supplementary material for: Droplet-Based Radiosynthesis and High-Throughput Optimization of Vinyl Sulfone Prosthetic Group ([18F]FVSB) and Peptide Bioconjugation
Source: Molecules. 2026 May 22;31(11):1777. doi: 10.3390/molecules31111777 (PMC13257646; doi:10.3390/molecules31111777)
Supplement: Supplementary file 1 [file molecules-31-01777-s001.zip]

Archive with 1 entries (1 files):
- molecules-4233146-supplementary.pdf
